# Supplementary material for: Global Profiling of the Antioxidant Constituents in Chebulae Fructus Based on an Integrative Strategy of UHPLC/IM-QTOF-MS, MS/MS Molecular Networking, and Spectrum-Effect Correlation
Source: Antioxidants (Basel). 2023 Dec 8;12(12):2093. doi: 10.3390/antiox12122093 (PMC10741031; doi:10.3390/antiox12122093)
Supplement: Supplementary file 1 [file antioxidants-12-02093-s001.zip]

Archive with 1 entries (1 files):
- antioxidants-2738643-supplementary.pdf
